# Supplementary material for: The cross-sectional association between cardiometabolic index and abdominal aortic calcification in U.S. adults: evidence from NHANES 2013–2014
Source: Front Nutr. 2025 Jul 2;12:1537795. doi: 10.3389/fnut.2025.1537795 (PMC12263387; doi:10.3389/fnut.2025.1537795)
Supplement: Supplementary file 1 [file Data_Sheet_1.zip]

Archive with 4 entries (3 files):
- supplementary material/Table S1.docx
- supplementary material/Table S2.docx
- supplementary material/Table S3.docx
- supplementary material/
